# Supplementary material for: BNIP3L/NIX-mediated mitophagy protects against glucocorticoid-induced synapse defects
Source: Nat Commun. 2021 Jan 20;12:487. doi: 10.1038/s41467-020-20679-y (PMC7817668; doi:10.1038/s41467-020-20679-y)
Supplement: Supplementary file 4 — Source Data [file 41467_2020_20679_MOESM4_ESM.zip › Raw data-.xlsx]

## Sheet: Figs 1h
	Fig 1h
			Normalized FM4-64 dye fluorescence
		Time (sec)	Control					Corticosterone
		0.01	1	1	1	1	1	1	1	1	1	1
		2	0.993696	0.99351	0.993733	0.990703	0.997738	0.998541	0.993708	0.995829	0.994593	0.991657
		4	0.987589	0.988642	0.986544	0.984	0.989922	0.994163	0.98809	0.98853	0.98853	0.985836
		6	0.982467	0.980691	0.978802	0.977514	0.984986	0.992704	0.982547	0.985401	0.99361	0.980792
		8	0.977541	0.97631	0.972166	0.969081	0.981283	1.01702	1.02944	0.978102	0.919548	0.974583
		10	0.942671	0.934934	0.981198	0.949189	0.916907	0.995623	1.00457	0.972888	0.865476	1.01863
		12	0.714933	0.734707	0.820276	0.756973	0.769436	0.956226	0.984869	0.966632	0.833197	0.987645
		14	0.638495	0.642382	0.717604	0.650162	0.691279	0.927529	0.969813	0.95829	0.806652	0.975437
		16	0.588258	0.587863	0.658433	0.583351	0.640477	0.902724	0.956929	0.871741	0.78699	0.953512
		18	0.549448	0.544702	0.612719	0.532324	0.60181	0.88035	0.946891	0.794578	0.770768	0.932363
		20	0.523444	0.511115	0.580829	0.494919	0.574044	0.858949	0.935431	0.751825	0.757988	0.910827
		22	0.497636	0.483531	0.554286	0.463351	0.548745	0.842412	0.926742	0.729927	0.746027	0.892588
		24	0.480102	0.459679	0.528848	0.437405	0.528589	0.82928	0.917528	0.708029	0.735704	0.874544
		26	0.461387	0.438747	0.509124	0.416649	0.509667	0.814689	0.910187	0.693431	0.727019	0.856694
		28	0.445035	0.419925	0.490691	0.397189	0.494035	0.802043	0.902322	0.684046	0.717844	0.84156
		30	0.431442	0.404024	0.471889	0.379243	0.479844	0.788911	0.89618	0.671533	0.71047	0.822352
		32	0.418834	0.391692	0.45788	0.362811	0.465652	0.777724	0.889064	0.663191	0.702769	0.810904
		34	0.406816	0.377251	0.446452	0.351568	0.451872	0.767023	0.882846	0.654849	0.69687	0.80795
		36	0.395981	0.365569	0.433364	0.337946	0.442616	0.760214	0.877228	0.645464	0.690644	0.806706
		38	0.386328	0.354048	0.421014	0.328216	0.432744	0.750486	0.871461	0.639208	0.684909	0.805546
		40	0.379236	0.345286	0.41235	0.31827	0.424311	0.740759	0.866517	0.632951	0.679338	0.804673
		42	0.369976	0.336362	0.401659	0.310486	0.416701	0.734436	0.860749	0.62878	0.673439	0.804106
		44	0.362096	0.325329	0.393917	0.301838	0.4058	0.729086	0.856929	0.622523	0.668196	0.802903
		46	0.355201	0.319812	0.385069	0.293189	0.400452	0.723249	0.851011	0.618352	0.663772	0.801935
		48	0.348897	0.310725	0.378618	0.284973	0.393459	0.715953	0.846217	0.613139	0.65902	0.800807
		50	0.342396	0.304559	0.370507	0.278703	0.386466	0.710603	0.845019	0.61001	0.653941	0.797012
		52	0.335894	0.298394	0.362581	0.273297	0.380708	0.699903	0.843071	0.604797	0.650664	0.785759
		54	0.330969	0.291417	0.356313	0.267243	0.37392	0.694066	0.839026	0.603754	0.645748	0.777028
		56	0.326241	0.287522	0.350783	0.262054	0.368984	0.688716	0.834682	0.601668	0.641979	0.768102
		58	0.320725	0.280383	0.344885	0.257081	0.364665	0.685311	0.831685	0.593326	0.637883	0.774505
		60	0.317179	0.276002	0.339724	0.254054	0.360346	0.680447	0.827116	0.589155	0.634442	0.750446
		62	0.312648	0.270647	0.336221	0.249297	0.354792	0.678016	0.824045	0.58707	0.629363	0.741327
		64	0.308708	0.266916	0.32977	0.244108	0.350473	0.674125	0.822772	0.580813	0.626413	0.732402
		66	0.304177	0.262535	0.32553	0.240432	0.346154	0.67072	0.819551	0.578728	0.622481	0.725805
		68	0.300236	0.25718	0.320737	0.237189	0.343069	0.666829	0.81618	0.574557	0.618712	0.718044
		70	0.296493	0.254422	0.316682	0.23373	0.339367	0.663911	0.813109	0.573514	0.616418	0.709701
		72	0.292947	0.250041	0.313364	0.229189	0.33587	0.660506	0.809963	0.566215	0.612486	0.702328
		74	0.297478	0.247769	0.309862	0.227243	0.331345	0.656615	0.807566	0.564129	0.608717	0.69612
		76	0.288219	0.244037	0.305991	0.223568	0.328054	0.653696	0.805318	0.561001	0.606423	0.691269
		78	0.285264	0.241441	0.303041	0.221189	0.324146	0.651265	0.802172	0.55683	0.604129	0.683508
		80	0.281915	0.237384	0.300645	0.21773	0.322501	0.649319	0.798352	0.555787	0.600524	0.676329
		82	0.280142	0.234464	0.29659	0.214054	0.318387	0.644455	0.796255	0.553702	0.597247	0.670314
		84	0.276793	0.233003	0.293456	0.212757	0.315097	0.644455	0.794607	0.552659	0.593479	0.664688
		86	0.274626	0.229271	0.290876	0.211892	0.31304	0.640564	0.79191	0.547445	0.590693	0.658091
		88	0.272065	0.226026	0.288664	0.208	0.309955	0.636673	0.789064	0.546403	0.589382	0.65324
		90	0.269307	0.224404	0.286452	0.206486	0.30687	0.634728	0.786891	0.542231	0.585286	0.645091
		92	0.26773	0.222132	0.28424	0.202595	0.305636	0.630837	0.785318	0.535975	0.582173	0.640241
		94	0.264381	0.220185	0.282212	0.201946	0.302139	0.628405	0.782547	0.535975	0.580206	0.636554
		96	0.263396	0.217264	0.278894	0.198703	0.298848	0.626459	0.779401	0.531804	0.577257	0.63151
		98	0.261229	0.214506	0.277604	0.199135	0.296586	0.624027	0.777828	0.529718	0.574308	0.626853
		100	0.259259	0.213208	0.275207	0.195892	0.293706	0.623054	0.775431	0.525547	0.572014	0.620644
		102	0.256501	0.210774	0.273733	0.194378	0.292267	0.617704	0.773109	0.523462	0.568081	0.616182
		104	0.255122	0.208178	0.271152	0.192216	0.289593	0.616732	0.770637	0.522419	0.564804	0.612107
		106	0.255516	0.207691	0.269124	0.190703	0.28733	0.615272	0.76839	0.520334	0.562019	0.608227
		108	0.257289	0.205582	0.267465	0.189405	0.285479	0.611868	0.766142	0.516163	0.559233	0.604152
		110	0.251379	0.20477	0.265253	0.187459	0.283422	0.610895	0.764419	0.514077	0.557267	0.600854
		112	0.249212	0.202499	0.263226	0.185081	0.280954	0.607977	0.760824	0.513034	0.555628	0.596973
		114	0.247833	0.201687	0.261751	0.183568	0.279103	0.605058	0.7603	0.509906	0.552679	0.591153
		116	0.245469	0.198929	0.260645	0.182054	0.277458	0.605545	0.757453	0.508863	0.55186	0.586302
		118	0.244484	0.197956	0.258802	0.180973	0.274784	0.603113	0.754906	0.504692	0.549238	0.58378
		120	0.24212	0.196171	0.256959	0.179676	0.274167	0.601167	0.753708	0.50365	0.546453	0.580481
		122	0.241332	0.194224	0.256406	0.178595	0.27211	0.597276	0.750861	0.502607	0.544159	0.578347
		124	0.23818	0.193737	0.253641	0.177514	0.270876	0.595817	0.748839	0.499479	0.542029	0.573884
		126	0.236801	0.192276	0.252535	0.175351	0.269025	0.593872	0.747191	0.49635	0.539243	0.56981
		128	0.234437	0.191303	0.250876	0.17427	0.266968	0.592412	0.745618	0.494265	0.538	0.568064
		130	0.234437	0.190005	0.249954	0.172973	0.265734	0.588035	0.742322	0.490094	0.535104	0.563989
		132	0.232664	0.189031	0.248664	0.172108	0.263472	0.587062	0.737828	0.490094	0.531254	0.561661
		134	0.231087	0.187895	0.246083	0.170162	0.262238	0.587062	0.722097	0.489051	0.524562	0.558362
		136	0.229511	0.18676	0.24682	0.16973	0.260387	0.58463	0.715356	0.485923	0.521547	0.555646
		138	0.22892	0.185299	0.244793	0.168432	0.259564	0.581712	0.706367	0.48488	0.518354	0.551184
		140	0.227738	0.18319	0.243871	0.166703	0.258124	0.580739	0.698127	0.480709	0.515465	0.551184
		142	0.226556	0.182541	0.241843	0.166486	0.25689	0.579767	0.689888	0.478624	0.511588	0.546527
		144	0.225768	0.182703	0.240369	0.165189	0.254628	0.576362	0.682247	0.477581	0.508453	0.544587
		146	0.224783	0.180432	0.239078	0.163892	0.253805	0.574903	0.674457	0.475495	0.507544	0.541482
		148	0.222419	0.180432	0.237604	0.163027	0.252365	0.574416	0.666966	0.472367	0.506579	0.540124
		150	0.223207	0.178809	0.237419	0.160865	0.251543	0.571012	0.664419	0.469239	0.50488	0.535468
		152	0.220843	0.178322	0.236129	0.160216	0.249897	0.570039	0.661498	0.469239	0.502856	0.533915
		154	0.220646	0.177673	0.234101	0.159784	0.248457	0.569066	0.655506	0.469239	0.501575	0.530811
		156	0.218282	0.175726	0.233917	0.159784	0.247223	0.567607	0.650112	0.466111	0.501456	0.529841
		158	0.217494	0.175402	0.232442	0.159135	0.245578	0.566148	0.642996	0.464025	0.501255	0.527319
		160	0.216706	0.17459	0.231152	0.157405	0.24455	0.564202	0.635581	0.46194	0.501055	0.524214
		162	0.215721	0.174266	0.23023	0.156324	0.244138	0.56177	0.630787	0.459854	0.500889	0.522662
		164	0.214342	0.172806	0.229124	0.156108	0.241876	0.561284	0.627341	0.457769	0.500765	0.519558
		168	0.214342	0.172643	0.228018	0.155243	0.241259	0.557393	0.625543	0.455683	0.500655	0.518976
		170	0.213357	0.172156	0.227465	0.15373	0.24023	0.557879	0.621199	0.453597	0.500453	0.515677
		172	0.211978	0.171345	0.226175	0.15373	0.238585	0.555934	0.6203	0.452555	0.500324	0.513155
		174	0.210993	0.170047	0.225438	0.153514	0.238174	0.554961	0.617228	0.450469	0.500105	0.512185

## Sheet: Figs 2g-2h
	Fig 2g								Fig 2h
			Control	Corticosterone					Control	Cortisol
		mtDNA:nDNA ratio (Percent to control)						mtDNA:nDNA ratio (Percent to control)
			112.86	118.5					110.462	117.5
			98.4143	132.913					93.0091	136.461
			112.86	119.6					110.462	118.6
			88.2569	146.931					97.4276	132.54
			93.3017	139.809					91.3191	142.01
			94.3062	136.333					92.3022	135.136
									103.282	130.16
									101.736	124.54

## Sheet: Fig 3a
		Fig 3a
				mRNA expression (Fold to control)
				Control					Cortisol
		Protein	BNIP3	1.0025	0.98245	0.872175	1.1629	1	1.17308	1.05128	0.956897	0.94	0.95
			NIX	1	0.886747	0.780723	1.10843	1	0.532051	0.60241	0.791304	0.606299	0.54
			PINK1	1.005	1.03515	0.99495	1.005	1	1.12308	0.96	0.989899	0.96	0.97

## Sheet: Fig 4a
Fig 4a
	MitoSOX intensity
	Percent to Control
			Control	Corticosterone	Corticosterone+PMA	PMA
			74.2519	123.383	98.2587	98.2587
			104.728	132.099	102.469	107.76
			118.582	178.972	106.075	95.6386
			101.588	130.909	111.091	107.454
			100.85	123.626	102.564	98.718

## Sheet: Fig 4b
Fig 4b
	MitoSOX intensity
	Percent to Control
			pcDNA3.1/c-eGFP	Cortisol+pcDNA3.1/c-eGFP	Cortisol+pcDNA3.1/NIX-c-eGFP	pcDNA3.1/NIX-c-eGFP
			100.456	161.095	96.2536	90.4899
			106.754	154.804	110.262	112.227
			104.549	134.363	94.9807	95.7529
			95.1208	121.818	90.0129	101.515
			93.1202	199.355	91.6129	79.3548

## Sheet: Fig 4c
	Fig 4c
		TMRE intensity
		Percent to Control
					Control	Corticosterone	Corticosterone+PMA	PMA
					93.0696	75.458	100.75	102.891
					80.9506	68.4852	97.6402	92.9206
					105.024	78.3689	100.939	97.1445
					118.376	88.7038	99.6009	104.633
					102.58	80.4966	96.9564	102.123

## Sheet: Fic 4d
	Fig 4d
		TMRE intensity
		Percent to Control
					pcDNA3.1/c-eGFP	Cortisol+pcDNA3.1/c-eGFP	Cortisol+pcDNA3.1/NIX-c-eGFP	pcDNA3.1/NIX-c-eGFP
					89.7633	45.9893	75.2941	95.1872
					100.567	58.9234	79.2494	93.3945
					102.701	54.4584	90.8622	90.7296
					109.667	52.4138	105.048	95.691
					97.3016	58.8011	92.1977	114.679

## Sheet: Figs 4e-4f
		Figs 4e-4f
		OCR
		(Percent to Control)
					Control					Corticotserone					Corticosterone+PMA					PMA
				Basal respiration	68.6629	97.5389	105.07	94.0931	134.635	30.5399	35.485	39.142	31.822	48.5111	106.731	79.6311	94.847	100.081	83.7008	125.272	121.889	92.0337	81.7361	88.9464
				Maximal respiration	74.5674	99.246	108.023	91.2579	126.906	41.3363	31.7564	37.7473	48.1569	51.6231	93.8399	75.3205	91.8476	98.6108	97.2438	109.775	95.2602	97.7619	94.2425	94.845
				ATP production	70.786	98.286	105.344	94.6755	130.817	49.8018	43.1303	33.5944	38.9424	56.5536	107.405	90.559	105.7	106.335	90.2511	105.505	106.162	103.08	98.11	94.95
				Proton leak	74.3269	93.8795	103.281	91.2409	137.272	38.4898	37.1521	40.1548	16.6137	26.6909	63.7437	72.801	79.1685	76.2501	69.5764	96.045	84.8328	88.3224	112.597	106.983

## Sheet: Figs 4g-4h
		Figs 4g-4h
		OCR
		(Percent to Control)
					Control					Cortisol					Cortisol+PMA					PMA
				Basal respiration	115.781	95.5355	93.9781	95.4716	99.2333	68.2332	79.9786	77.8089	82.4327	81.8752	130.768	91.0878	119.683	102.585	89.3763	92.7212	82.0859	100.865	95.8884	101.227
				Maximal respiration	122.753	94.9	94.3257	90.3972	97.624	57.8895	47.1967	69.6075	60.8418	64.537	100.631	90.8476	102.154	101.46	109.014	80.3809	88.5157	86.1071	79.3263	91.7798
				ATP production	117.117	94.4598	92.5348	94.2569	101.632	45.4161	68.6689	71.5534	50.5281	62.6648	127.228	93.6468	126.079	101.276	97.2841	95.5843	115.402	104.291	96.7613	88.4447
				Proton leak	105.445	98.6955	99.1506	99.3781	97.3304	44.6456	60.8727	58.6578	41.0328	47.6623	108.567	75.8811	86.9109	109.209	95.1688	78.4039	123.591	83.2992	91.4526	85.5844

## Sheet: Fig 4k
	Fig 4k
			Normalized FM4-64 dye fluorescence
			Time (sec)	Control					Corticosterone					Corticosterone+PMA					PMA
			0.01	1	1	1	1	1	1	1	1	1	1	1	1	1	1	1	1	1	1	1	1
			2	0.993696	0.99351	0.994593	0.993417	0.995504	0.998541	0.993708	0.995829	0.995805	0.993551	0.997738	0.994476	0.990703	0.996638	0.997923	0.993733	0.995351	0.992309	0.994416	0.99521
			4	0.987589	0.988642	0.98853	0.984381	0.990883	0.994163	0.98809	0.98853	0.987188	0.985516	0.989922	0.985501	0.984	0.992623	0.99325	0.986544	0.98941	0.987502	0.988927	0.990174
			6	0.982467	0.980691	0.99361	0.97754	0.981641	0.992704	0.982547	0.985401	0.962585	0.974839	0.984986	0.979747	0.977514	0.990849	0.995673	0.978802	0.986181	0.983107	0.984195	0.984044
			8	0.977541	0.97631	0.919548	0.972376	1.00737	1.01702	1.02944	0.978102	0.923923	0.989639	0.981283	0.974914	0.969081	0.989168	0.946175	0.972166	0.979853	0.980222	0.971418	0.980951
			10	0.942671	0.934934	0.914632	0.967213	0.950918	0.995623	1.00457	0.972888	0.910091	0.977376	0.916907	1.02394	0.949189	0.943225	0.929041	0.981198	0.965646	0.936822	0.953814	0.977694
			12	0.714933	0.734707	0.702114	0.753453	0.676533	0.956226	0.984869	0.966632	0.891043	0.966804	0.769436	0.988953	0.756973	0.91848	0.923676	0.820276	0.90895	0.761297	0.941984	0.875231
			14	0.638495	0.642382	0.53826	0.661159	0.659173	0.927529	0.969813	0.95829	0.879819	0.954964	0.691279	0.700115	0.650162	0.719488	0.638802	0.717604	0.728012	0.697981	0.745126	0.780759
			16	0.588258	0.587863	0.459282	0.609526	0.520794	0.902724	0.956929	0.871741	0.871429	0.942489	0.640477	0.647411	0.583351	0.617985	0.632053	0.658433	0.691076	0.669551	0.73869	0.620687
			18	0.549448	0.544702	0.443061	0.572867	0.509679	0.88035	0.946891	0.794578	0.864286	0.931282	0.60181	0.612198	0.532324	0.610141	0.627726	0.612719	0.659305	0.652658	0.530948	0.567677
			20	0.523444	0.511115	0.43028	0.545889	0.498689	0.858949	0.935431	0.751825	0.857256	0.919653	0.574044	0.578826	0.494919	0.510972	0.448598	0.580829	0.6358	0.640159	0.525554	0.557321
			22	0.497636	0.483531	0.418319	0.523041	0.490071	0.842412	0.926742	0.729927	0.850227	0.910244	0.548745	0.551899	0.463351	0.41199	0.444271	0.554286	0.614749	0.629859	0.522241	0.458419
			24	0.480102	0.459679	0.407996	0.502001	0.481204	0.82928	0.917528	0.708029	0.844671	0.899672	0.528589	0.528884	0.437405	0.406761	0.440291	0.528848	0.593956	0.620794	0.517982	0.427416
			26	0.461387	0.438747	0.399312	0.483284	0.473211	0.814689	0.910187	0.693431	0.839569	0.891003	0.509667	0.504028	0.416649	0.401625	0.438214	0.509124	0.577166	0.618184	0.513913	0.419588
			28	0.445035	0.419925	0.390136	0.466503	0.469464	0.802043	0.902322	0.684046	0.835034	0.883074	0.494035	0.481703	0.397189	0.397796	0.432849	0.490691	0.535064	0.630683	0.510316	0.411378
			30	0.431442	0.404024	0.382763	0.451788	0.462345	0.788911	0.89618	0.671533	0.829025	0.874934	0.479844	0.464672	0.379243	0.393314	0.430253	0.471889	0.520341	0.627112	0.506436	0.403605
			32	0.418834	0.391692	0.375061	0.440041	0.455227	0.777724	0.889064	0.663191	0.824943	0.868696	0.465652	0.448331	0.362811	0.388832	0.427484	0.45788	0.507555	0.621893	0.503596	0.397966
			34	0.406816	0.377251	0.369163	0.427778	0.449107	0.767023	0.882846	0.654849	0.821202	0.862036	0.451872	0.429919	0.351568	0.384443	0.424888	0.446452	0.493865	0.618047	0.500473	0.392438
			36	0.395981	0.365569	0.362936	0.415645	0.444111	0.760214	0.877228	0.645464	0.816667	0.856856	0.442616	0.418182	0.337946	0.380708	0.42108	0.433364	0.481984	0.61324	0.497823	0.386882
			38	0.386328	0.354048	0.357201	0.407513	0.438117	0.750486	0.871461	0.639208	0.812132	0.851676	0.432744	0.404373	0.328216	0.376973	0.417099	0.421014	0.470489	0.610081	0.494511	0.381846
			40	0.379236	0.345286	0.35163	0.396153	0.437367	0.740759	0.866517	0.632951	0.808277	0.847447	0.424311	0.393096	0.31827	0.371743	0.347871	0.41235	0.459512	0.602527	0.492807	0.377385
			42	0.369976	0.336362	0.345732	0.385569	0.432122	0.734436	0.860749	0.62878	0.804875	0.842584	0.416701	0.382048	0.310486	0.367168	0.347179	0.401659	0.447114	0.60033	0.489968	0.373088
			44	0.362096	0.325329	0.340488	0.377695	0.429499	0.729086	0.856929	0.622523	0.801134	0.836663	0.4058	0.370541	0.301838	0.363246	0.343198	0.393917	0.438073	0.596621	0.487223	0.369256
			46	0.355201	0.319812	0.336064	0.369691	0.41726	0.723249	0.851011	0.618352	0.798073	0.832329	0.400452	0.360184	0.293189	0.358484	0.341814	0.385069	0.425804	0.594012	0.483911	0.365233
			48	0.348897	0.310725	0.331312	0.363108	0.419633	0.715953	0.846217	0.613139	0.793651	0.8281	0.393459	0.351669	0.284973	0.354188	0.339391	0.378618	0.419605	0.587831	0.482018	0.361401
			50	0.342396	0.304559	0.326233	0.356654	0.416386	0.710603	0.845019	0.61001	0.790136	0.822497	0.386466	0.341772	0.278703	0.349239	0.336449	0.370507	0.409919	0.586046	0.48022	0.358089
			52	0.335894	0.298394	0.322956	0.348651	0.413763	0.699903	0.843071	0.604797	0.786735	0.819326	0.380708	0.333257	0.273297	0.344944	0.336276	0.362581	0.400749	0.582887	0.478232	0.355106
			54	0.330969	0.291417	0.31804	0.342455	0.412639	0.694066	0.839026	0.603754	0.784014	0.815308	0.37392	0.32313	0.267243	0.340741	0.332468	0.356313	0.392225	0.579728	0.476245	0.351602
			56	0.326241	0.287522	0.314272	0.335227	0.407768	0.688716	0.834682	0.601668	0.779819	0.811397	0.368984	0.315535	0.262054	0.33738	0.32918	0.350783	0.386672	0.577531	0.474446	0.348619
			58	0.320725	0.280383	0.310175	0.330192	0.405645	0.685311	0.831685	0.593326	0.776304	0.808436	0.364665	0.3084	0.257081	0.333364	0.326237	0.344885	0.37789	0.573273	0.471512	0.345609
			60	0.317179	0.276002	0.306734	0.325158	0.402148	0.680447	0.827116	0.589155	0.773129	0.805053	0.360346	0.300806	0.254054	0.330563	0.32468	0.339724	0.368978	0.569565	0.470282	0.342735
			62	0.312648	0.270647	0.301655	0.319349	0.401274	0.678016	0.824045	0.58707	0.770522	0.800719	0.354792	0.29275	0.249297	0.327108	0.324853	0.336221	0.362521	0.566406	0.467632	0.339751
			64	0.308708	0.266916	0.298706	0.314573	0.396153	0.674125	0.822772	0.580813	0.768141	0.796596	0.350473	0.286997	0.244108	0.323093	0.321045	0.32977	0.355805	0.564208	0.465928	0.337288
			66	0.304177	0.262535	0.294773	0.309152	0.395154	0.67072	0.819551	0.578728	0.764626	0.793319	0.346154	0.280783	0.240432	0.320478	0.321391	0.32553	0.34896	0.423843	0.464225	0.334661
			68	0.300236	0.25718	0.291004	0.304634	0.390658	0.666829	0.81618	0.574557	0.760884	0.789936	0.343069	0.274338	0.237189	0.317023	0.316892	0.320737	0.34302	0.420135	0.462332	0.332197
			70	0.296493	0.254422	0.28871	0.300762	0.38891	0.663911	0.813109	0.573514	0.758163	0.78687	0.339367	0.268124	0.23373	0.314035	0.316026	0.316682	0.337854	0.419173	0.461102	0.329789
			72	0.292947	0.250041	0.284778	0.296889	0.386537	0.660506	0.809963	0.566215	0.754762	0.783275	0.33587	0.26214	0.229189	0.31086	0.314123	0.313364	0.33088	0.416289	0.45883	0.327189
			74	0.297478	0.247769	0.281009	0.292113	0.382915	0.656615	0.807566	0.564129	0.752154	0.780949	0.331345	0.256387	0.227243	0.307965	0.312911	0.309862	0.32481	0.413817	0.457884	0.324479
			76	0.288219	0.244037	0.278715	0.288499	0.381416	0.653696	0.805318	0.561001	0.749093	0.777778	0.328054	0.249942	0.223568	0.305257	0.312392	0.305991	0.317965	0.412718	0.456369	0.322591
			78	0.285264	0.241441	0.276421	0.284239	0.378294	0.651265	0.802172	0.55683	0.746712	0.775241	0.324146	0.244879	0.221189	0.30339	0.307892	0.303041	0.31254	0.409559	0.455612	0.320292
			80	0.281915	0.237384	0.272817	0.280625	0.376171	0.649319	0.798352	0.555787	0.743991	0.77228	0.322501	0.240046	0.21773	0.300028	0.307546	0.300645	0.307374	0.408186	0.453057	0.317993
			82	0.280142	0.234464	0.26954	0.276365	0.375671	0.644455	0.796255	0.553702	0.74127	0.768897	0.318387	0.234753	0.214054	0.29676	0.304431	0.29659	0.301304	0.405301	0.451827	0.315694
			84	0.276793	0.233003	0.265771	0.274429	0.372674	0.644455	0.794607	0.552659	0.738776	0.766466	0.315097	0.229229	0.212757	0.294612	0.304431	0.293456	0.297817	0.403516	0.450407	0.313504
			86	0.274626	0.229271	0.262985	0.270556	0.363932	0.640564	0.79191	0.547445	0.735714	0.764563	0.31304	0.224166	0.211892	0.291997	0.3027	0.290876	0.291877	0.401456	0.449177	0.311698
			88	0.272065	0.226026	0.261675	0.267587	0.36618	0.636673	0.789064	0.546403	0.733787	0.761603	0.309955	0.219563	0.208	0.288729	0.302873	0.288664	0.287356	0.39967	0.447946	0.309645
			90	0.269307	0.224404	0.257578	0.264102	0.364556	0.634728	0.786891	0.542231	0.731179	0.758748	0.30687	0.21496	0.206486	0.286301	0.299585	0.286452	0.282449	0.39761	0.446527	0.307209
			92	0.26773	0.222132	0.254465	0.262166	0.361059	0.630837	0.785318	0.535975	0.728912	0.75452	0.305636	0.210127	0.202595	0.284247	0.296816	0.28424	0.278574	0.395138	0.445296	0.305786
			94	0.264381	0.220185	0.252499	0.259326	0.360684	0.628405	0.782547	0.535975	0.726757	0.751136	0.302139	0.205063	0.201946	0.282099	0.29595	0.282212	0.273021	0.393353	0.349896	0.303706
			96	0.263396	0.217264	0.249549	0.255066	0.357063	0.626459	0.779401	0.531804	0.723583	0.748705	0.298848	0.201611	0.198703	0.279578	0.295777	0.278894	0.269534	0.391155	0.348098	0.301544
			98	0.261229	0.214506	0.2466	0.254292	0.357687	0.624027	0.777828	0.529718	0.722109	0.745956	0.296586	0.197238	0.199135	0.27687	0.2937	0.277604	0.266176	0.390331	0.347246	0.29971
			100	0.259259	0.213208	0.244306	0.250807	0.356563	0.623054	0.775431	0.525547	0.719728	0.743525	0.293706	0.191254	0.195892	0.273882	0.292835	0.275207	0.260752	0.386348	0.345164	0.298205
			102	0.256501	0.210774	0.240374	0.247838	0.355814	0.617704	0.773109	0.523462	0.717574	0.74067	0.292267	0.189643	0.194378	0.271361	0.292316	0.273733	0.257781	0.386485	0.344974	0.295933
			104	0.255122	0.208178	0.237097	0.245902	0.352442	0.616732	0.770637	0.522419	0.715306	0.737816	0.289593	0.18458	0.192216	0.269586	0.291277	0.271152	0.253003	0.384013	0.343839	0.29451
			106	0.255516	0.207691	0.234311	0.241771	0.351442	0.615272	0.76839	0.520334	0.712812	0.735701	0.28733	0.181588	0.190703	0.266785	0.289893	0.269124	0.25042	0.243098	0.341757	0.292594
			108	0.257289	0.205582	0.231525	0.240351	0.34832	0.611868	0.766142	0.516163	0.710658	0.732953	0.285479	0.177675	0.189405	0.263703	0.287124	0.267465	0.246416	0.241725	0.341378	0.290733
			110	0.251379	0.20477	0.229559	0.239577	0.347446	0.610895	0.764419	0.514077	0.708957	0.730627	0.283422	0.174684	0.187459	0.262023	0.285912	0.265253	0.241638	0.241176	0.340053	0.288899
			112	0.249212	0.202499	0.227921	0.235317	0.345947	0.607977	0.760824	0.513034	0.705782	0.727878	0.280954	0.171231	0.185081	0.259595	0.28522	0.263226	0.237376	0.240077	0.339107	0.287394
			114	0.247833	0.201687	0.224971	0.233252	0.343699	0.605058	0.7603	0.509906	0.704422	0.726292	0.279103	0.167089	0.183568	0.25698	0.283489	0.261751	0.23376	0.239253	0.337403	0.285669
			116	0.245469	0.198929	0.224152	0.230025	0.341326	0.605545	0.757453	0.508863	0.702268	0.723121	0.277458	0.165478	0.182054	0.254365	0.286777	0.260645	0.231306	0.235957	0.336646	0.283863
			118	0.244484	0.197956	0.22153	0.229121	0.341826	0.603113	0.754906	0.504692	0.700227	0.721746	0.274784	0.160414	0.180973	0.252685	0.282624	0.258802	0.228723	0.234446	0.335605	0.282166
			120	0.24212	0.196171	0.218745	0.227314	0.339328	0.601167	0.753708	0.50365	0.698639	0.720372	0.274167	0.157883	0.179676	0.249416	0.283143	0.256959	0.22459	0.233622	0.334658	0.280387
			122	0.241332	0.194224	0.216451	0.225248	0.338704	0.597276	0.750861	0.502607	0.696372	0.717306	0.27211	0.15374	0.178595	0.248016	0.28072	0.256406	0.220457	0.23115	0.333617	0.278635
			124	0.23818	0.193737	0.214321	0.222538	0.336955	0.595817	0.748839	0.499479	0.694558	0.71572	0.270876	0.152129	0.177514	0.246241	0.277605	0.253641	0.217487	0.228403	0.332387	0.277103
			126	0.236801	0.192276	0.211535	0.220989	0.333708	0.593872	0.747191	0.49635	0.69229	0.712655	0.269025	0.152129	0.175351	0.243907	0.277432	0.252535	0.214775	0.229364	0.331819	0.275844
			128	0.234437	0.191303	0.194986	0.218794	0.332334	0.592412	0.745618	0.494265	0.677324	0.6987	0.266968	0.152129	0.17427	0.242133	0.278297	0.250876	0.211675	0.225518	0.288662	0.273928
			130	0.234437	0.190005	0.194986	0.217762	0.330836	0.588035	0.742322	0.490094	0.676871	0.695845	0.265734	0.152129	0.172973	0.217854	0.274836	0.249954	0.208059	0.225656	0.286958	0.272641
			132	0.232664	0.189031	0.193511	0.214793	0.289871	0.587062	0.737828	0.490094	0.676871	0.693519	0.263472	0.152129	0.172108	0.21524	0.249394	0.248664	0.20483	0.223733	0.284308	0.270726
			134	0.231087	0.187895	0.192201	0.21376	0.277382	0.587062	0.722097	0.489051	0.676757	0.691722	0.262238	0.152129	0.170162	0.212251	0.246279	0.246083	0.203151	0.222634	0.281753	0.269138
			136	0.229511	0.18676	0.19089	0.212857	0.277257	0.58463	0.715356	0.485923	0.676417	0.689502	0.260387	0.152129	0.16973	0.210104	0.246106	0.24682	0.200568	0.220986	0.277967	0.267578
			138	0.22892	0.185299	0.190398	0.210791	0.269015	0.581712	0.706367	0.48488	0.676304	0.687176	0.259564	0.152129	0.168432	0.208423	0.242645	0.244793	0.197727	0.220849	0.274938	0.266593
			140	0.227738	0.18319	0.189415	0.2095	0.26864	0.580739	0.698127	0.480709	0.67585	0.684322	0.258124	0.152129	0.166703	0.205808	0.24126	0.243871	0.194757	0.217415	0.272762	0.264732
			142	0.226556	0.182541	0.188432	0.207306	0.264893	0.579767	0.689888	0.478624	0.675624	0.682947	0.25689	0.152129	0.166486	0.203287	0.238664	0.241843	0.192948	0.216179	0.270301	0.263473
			144	0.225768	0.182703	0.187777	0.206015	0.264768	0.576362	0.682247	0.477581	0.67551	0.680622	0.254628	0.152129	0.165189	0.199552	0.237106	0.240369	0.190495	0.214531	0.268124	0.261776
			146	0.224783	0.180432	0.186957	0.204853	0.261022	0.574903	0.674457	0.475495	0.675283	0.678402	0.253805	0.152129	0.163892	0.196564	0.237452	0.239078	0.187524	0.213844	0.265569	0.260325
			148	0.222419	0.180432	0.184991	0.20253	0.259773	0.574416	0.666966	0.472367	0.674943	0.676604	0.252365	0.152129	0.163027	0.194416	0.235202	0.237604	0.184425	0.21302	0.263013	0.258875
			150	0.223207	0.178809	0.185646	0.201368	0.259148	0.571012	0.664419	0.469239	0.674603	0.674596	0.251543	0.152129	0.160865	0.191988	0.234164	0.237419	0.182229	0.210823	0.261121	0.257506
			152	0.220843	0.178322	0.18368	0.200723	0.25665	0.570039	0.661498	0.469239	0.674603	0.672693	0.249897	0.152129	0.160216	0.18984	0.231914	0.236129	0.179259	0.21096	0.25866	0.256028
			154	0.220646	0.177673	0.183516	0.198658	0.255277	0.569066	0.655506	0.469239	0.674603	0.671107	0.248457	0.152129	0.159784	0.187319	0.230183	0.234101	0.177192	0.208763	0.256578	0.254769
			156	0.218282	0.175726	0.18155	0.197754	0.255027	0.567607	0.650112	0.466111	0.674263	0.668887	0.247223	0.152129	0.159784	0.184798	0.229318	0.233917	0.175126	0.207252	0.254117	0.253373
			158	0.217494	0.175402	0.180895	0.196205	0.253778	0.566148	0.642996	0.464025	0.674036	0.666772	0.245578	0.152129	0.159135	0.18293	0.228799	0.232442	0.172672	0.206153	0.252697	0.251786
			160	0.216706	0.17459	0.180239	0.194656	0.25103	0.564202	0.635581	0.46194	0.67381	0.665292	0.24455	0.152129	0.157405	0.180502	0.226376	0.231152	0.170735	0.203956	0.249858	0.250937
			162	0.215721	0.174266	0.17942	0.193882	0.25103	0.56177	0.630787	0.459854	0.673583	0.663495	0.244138	0.152129	0.156324	0.178448	0.225511	0.23023	0.168539	0.20423	0.248628	0.249377
			164	0.214342	0.172806	0.178273	0.192333	0.250406	0.561284	0.627341	0.457769	0.673356	0.661169	0.241876	0.152129	0.156108	0.17602	0.226895	0.229124	0.165698	0.203131	0.247397	0.248146
			168	0.214342	0.172643	0.178273	0.191429	0.250281	0.557393	0.625543	0.455683	0.673129	0.659795	0.241259	0.152129	0.155243	0.174619	0.224299	0.228018	0.164536	0.199148	0.244653	0.246777
			170	0.213357	0.172156	0.177454	0.190138	0.250281	0.557879	0.621199	0.453597	0.672902	0.658632	0.24023	0.152129	0.15373	0.171818	0.223088	0.227465	0.161565	0.199698	0.243233	0.245573
			172	0.211978	0.171345	0.176307	0.189493	0.250156	0.555934	0.6203	0.452555	0.672789	0.656623	0.238585	0.152129	0.15373	0.170604	0.220838	0.226175	0.159628	0.200522	0.240488	0.243767
			174	0.210993	0.170047	0.175487	0.188202	0.249906	0.554961	0.617228	0.450469	0.672562	0.655249	0.238174	0.152129	0.153514	0.16939	0.221357	0.225438	0.156787	0.197226	0.238122	0.242617

[truncated: 6 more sheets: Fig 8e, Fig 8f, Supplementary fig 2a, Supplemenatry fig 4a, Supplemenatry fig 4b, Supplementary fig 5c]
